# Supplementary material for: Microglia Exhibit a Unique Intact HIV Reservoir in Human Postmortem Brain Tissue
Source: Viruses. 2025 Mar 25;17(4):467. doi: 10.3390/v17040467 (PMC12030925; doi:10.3390/v17040467)
Supplement: Supplementary file 1 [file viruses-17-00467-s001.zip]

Archive with 7 entries (7 files):
- Supplementary Figure S1A.jpg
- Supplementary Figure S1B.png
- Supplementary Figure S1C.png
- Supplementary Figure S2A.png
- Supplementary Figure S2B.png
- Supplementary Figure S3.png
- Supplementary tables.pdf
